# Supplementary material for: Ixeris polycephala Extract Alleviates Progression of Benign Prostatic Hyperplasia via Modification of Proliferation, Apoptosis, and Inflammation
Source: Pharmaceuticals (Basel). 2024 Aug 5;17(8):1032. doi: 10.3390/ph17081032 (PMC11357589; doi:10.3390/ph17081032)
Supplement: Supplementary file 1 [file pharmaceuticals-17-01032-s001.zip]

Archive with 1 entries (1 files):
- pharmaceuticals-3116436-supplementary.pdf
